# Supplementary material for: Breast Cancer Care Pathways for Women with Preexisting Severe Mental Disorders: Evidence of Disparities in France?
Source: J Clin Med. 2023 Jan 4;12(2):412. doi: 10.3390/jcm12020412 (PMC9862837; doi:10.3390/jcm12020412)
Supplement: Supplementary file 1 [file jcm-12-00412-s001.zip]

Archive with 1 entries (1 files):
- jcm-2084980-supplementary.pdf
